# Supplementary material for: The Influence of Economic Factors on the Relationship between Partnership Status and Health: A Gender Approach to the Spanish Case
Source: Int J Environ Res Public Health. 2022 Mar 3;19(5):2975. doi: 10.3390/ijerph19052975 (PMC8910377; doi:10.3390/ijerph19052975)
Supplement: Supplementary file 1 [file ijerph-19-02975-s001.zip]

Archive with 1 entries (1 files):
- ijerph-1539131-supplementary.pdf
